# Supplementary material for: Simpson's Paradox in COVID-19 Case Fatality Rates: A Mediation Analysis of Age-Related Causal Effects
Source: IEEE Trans Artif Intell. 2021 Apr 14;2(1):18–27. doi: 10.1109/TAI.2021.3073088 (PMC8791436; doi:10.1109/TAI.2021.3073088)
Supplement: AGE-STRATIFIED COVID-19 CASE FATALITY RATES (CFRS): DIFFERENT COUNTRIES AND LONGITUDINAL [file tai-3073088-mm.zip]

Archive with 22 entries (16 files):
- tai-3073088-mm/
- tai-3073088-mm/appendix.pdf
- tai-3073088-mm/data_and_code/
- tai-3073088-mm/data_and_code/.DS_Store
- tai-3073088-mm/data_and_code/datasets/
- tai-3073088-mm/data_and_code/datasets/Different_countries_latest/
- tai-3073088-mm/data_and_code/datasets/Different_countries_latest/Covid-19_age-stratified_dataset_for_different_countries.csv
- tai-3073088-mm/data_and_code/datasets/Different_countries_latest/Covid-19_age-stratified_dataset_for_different_countries.json
- tai-3073088-mm/data_and_code/datasets/Different_countries_latest/Covid-19_age-stratified_dataset_for_different_countries.pkl
- tai-3073088-mm/data_and_code/datasets/Different_countries_latest/Covid-19_age-stratified_dataset_for_different_countries.xlsx
- tai-3073088-mm/data_and_code/datasets/Italy_longitudinal/
- tai-3073088-mm/data_and_code/datasets/Italy_longitudinal/Covid-19_age-stratified_dataset_for_Italy_at_different_points_in_time.csv
- tai-3073088-mm/data_and_code/datasets/Italy_longitudinal/Covid-19_age-stratified_dataset_for_Italy_at_different_points_in_time.json
- tai-3073088-mm/data_and_code/datasets/Italy_longitudinal/Covid-19_age-stratified_dataset_for_Italy_at_different_points_in_time.pkl
- tai-3073088-mm/data_and_code/datasets/Italy_longitudinal/Covid-19_age-stratified_dataset_for_Italy_at_different_points_in_time.xlsx
- tai-3073088-mm/data_and_code/datasets/Spain_longitudinal/
- tai-3073088-mm/data_and_code/datasets/Spain_longitudinal/Covid-19_age-stratified_dataset_for_Spain_at_different_points_in_time.csv
- tai-3073088-mm/data_and_code/datasets/Spain_longitudinal/Covid-19_age-stratified_dataset_for_Spain_at_different_points_in_time.json
- tai-3073088-mm/data_and_code/datasets/Spain_longitudinal/Covid-19_age-stratified_dataset_for_Spain_at_different_points_in_time.pkl
- tai-3073088-mm/data_and_code/datasets/Spain_longitudinal/Covid-19_age-stratified_dataset_for_Spain_at_different_points_in_time.xlsx
- tai-3073088-mm/data_and_code/notebook_causal_corona.ipynb
- tai-3073088-mm/README.pdf
