# Supplementary material for: Simpson's Paradox in COVID-19 Case Fatality Rates: A Mediation Analysis of Age-Related Causal Effects
Source: IEEE Trans Artif Intell. 2021 Apr 14;2(1):18–27. doi: 10.1109/TAI.2021.3073088 (PMC8791436; doi:10.1109/TAI.2021.3073088)
Supplement: AGE-STRATIFIED COVID-19 CASE FATALITY RATES (CFRS): DIFFERENT COUNTRIES AND LONGITUDINAL [file tai-3073088-mm.zip › tai-3073088-mm/data_and_code/datasets/Different_countries_latest/Covid-19_age-stratified_dataset_for_different_countries.json]

{"Country":{"0":"Argentina","1":"Argentina","2":"Argentina","3":"Argentina","4":"Argentina","5":"Argentina","6":"Argentina","7":"Argentina","8":"Argentina","9":"China","10":"China","11":"China","12":"China","13":"China","14":"China","15":"China","16":"China","17":"China","18":"Colombia","19":"Colombia","20":"Colombia","21":"Colombia","22":"Colombia","23":"Colombia","24":"Colombia","25":"Colombia","26":"Colombia","27":"Diam. Princ.","28":"Diam. Princ.","29":"Diam. Princ.","30":"Diam. Princ.","31":"Diam. Princ.","32":"Diam. Princ.","33":"Diam. Princ.","34":"Diam. Princ.","35":"Diam. Princ.","36":"Italy","37":"Italy","38":"Italy","39":"Italy","40":"Italy","41":"Italy","42":"Italy","43":"Italy","44":"Italy","45":"Netherlands","46":"Netherlands","47":"Netherlands","48":"Netherlands","49":"Netherlands","50":"Netherlands","51":"Netherlands","52":"Netherlands","53":"Netherlands","54":"Portugal","55":"Portugal","56":"Portugal","57":"Portugal","58":"Portugal","59":"Portugal","60":"Portugal","61":"Portugal","62":"Portugal","63":"South Africa","64":"South Africa","65":"South Africa","66":"South Africa","67":"South Africa","68":"South Africa","69":"South Africa","70":"South Africa","71":"South Africa","72":"Spain","73":"Spain","74":"Spain","75":"Spain","76":"Spain","77":"Spain","78":"Spain","79":"Spain","80":"Spain","81":"Sweden","82":"Sweden","83":"Sweden","84":"Sweden","85":"Sweden","86":"Sweden","87":"Sweden","88":"Sweden","89":"Sweden","90":"Switzerland","91":"Switzerland","92":"Switzerland","93":"Switzerland","94":"Switzerland","95":"Switzerland","96":"Switzerland","97":"Switzerland","98":"Switzerland","99":"South Korea","100":"South Korea","101":"South Korea","102":"South Korea","103":"South Korea","104":"South Korea","105":"South Korea","106":"South Korea","107":"South Korea"},"Date of reporting":{"0":"28 May2020","1":"28 May2020","2":"28 May2020","3":"28 May2020","4":"28 May2020","5":"28 May2020","6":"28 May2020","7":"28 May2020","8":"28 May2020","9":"17 February2020","10":"17 February2020","11":"17 February2020","12":"17 February2020","13":"17 February2020","14":"17 February2020","15":"17 February2020","16":"17 February2020","17":"17 February2020","18":"28 May2020","19":"28 May2020","20":"28 May2020","21":"28 May2020","22":"28 May2020","23":"28 May2020","24":"28 May2020","25":"28 May2020","26":"28 May2020","27":"26 March2020","28":"26 March2020","29":"26 March2020","30":"26 March2020","31":"26 March2020","32":"26 March2020","33":"26 March2020","34":"26 March2020","35":"26 March2020","36":"26 May2020","37":"26 May2020","38":"26 May2020","39":"26 May2020","40":"26 May2020","41":"26 May2020","42":"26 May2020","43":"26 May2020","44":"26 May2020","45":"28 May2020","46":"28 May2020","47":"28 May2020","48":"28 May2020","49":"28 May2020","50":"28 May2020","51":"28 May2020","52":"28 May2020","53":"28 May2020","54":"28 May2020","55":"28 May2020","56":"28 May2020","57":"28 May2020","58":"28 May2020","59":"28 May2020","60":"28 May2020","61":"28 May2020","62":"28 May2020","63":"28 May2020","64":"28 May2020","65":"28 May2020","66":"28 May2020","67":"28 May2020","68":"28 May2020","69":"28 May2020","70":"28 May2020","71":"28 May2020","72":"29 May2020","73":"29 May2020","74":"29 May2020","75":"29 May2020","76":"29 May2020","77":"29 May2020","78":"29 May2020","79":"29 May2020","80":"29 May2020","81":"18 May2020","82":"18 May2020","83":"18 May2020","84":"18 May2020","85":"18 May2020","86":"18 May2020","87":"18 May2020","88":"18 May2020","89":"18 May2020","90":"26 May2020","91":"26 May2020","92":"26 May2020","93":"26 May2020","94":"26 May2020","95":"26 May2020","96":"26 May2020","97":"26 May2020","98":"26 May2020","99":"25 May2020","100":"25 May2020","101":"25 May2020","102":"25 May2020","103":"25 May2020","104":"25 May2020","105":"25 May2020","106":"25 May2020","107":"25 May2020"},"Age group":{"0":"0-9","1":"10-19","2":"20-29","3":"30-39","4":"40-49","5":"50-59","6":"60-69","7":"70-79","8":"80+","9":"0-9","10":"10-19","11":"20-29","12":"30-39","13":"40-49","14":"50-59","15":"60-69","16":"70-79","17":"80+","18":"0-9","19":"10-19","20":"20-29","21":"30-39","22":"40-49","23":"50-59","24":"60-69","25":"70-79","26":"80+","27":"0-9","28":"10-19","29":"20-29","30":"30-39","31":"40-49","32":"50-59","33":"60-69","34":"70-79","35":"80+","36":"0-9","37":"10-19","38":"20-29","39":"30-39","40":"40-49","41":"50-59","42":"60-69","43":"70-79","44":"80+","45":"0-9","46":"10-19","47":"20-29","48":"30-39","49":"40-49","50":"50-59","51":"60-69","52":"70-79","53":"80+","54":"0-9","55":"10-19","56":"20-29","57":"30-39","58":"40-49","59":"50-59","60":"60-69","61":"70-79","62":"80+","63":"0-9","64":"10-19","65":"20-29","66":"30-39","67":"40-49","68":"50-59","69":"60-69","70":"70-79","71":"80+","72":"0-9","73":"10-19","74":"20-29","75":"30-39","76":"40-49","77":"50-59","78":"60-69","79":"70-79","80":"80+","81":"0-9","82":"10-19","83":"20-29","84":"30-39","85":"40-49","86":"50-59","87":"60-69","88":"70-79","89":"80+","90":"0-9","91":"10-19","92":"20-29","93":"30-39","94":"40-49","95":"50-59","96":"60-69","97":"70-79","98":"80+","99":"0-9","100":"10-19","101":"20-29","102":"30-39","103":"40-49","104":"50-59","105":"60-69","106":"70-79","107":"80+"},"Confirmed cases":{"0":1002,"1":1080,"2":2813,"3":3142,"4":2508,"5":1812,"6":1005,"7":651,"8":662,"9":416,"10":549,"11":3619,"12":7600,"13":8571,"14":10008,"15":8583,"16":3918,"17":1408,"18":1105,"19":1950,"20":5614,"21":5615,"22":4033,"23":3286,"24":1961,"25":1117,"26":685,"27":1,"28":5,"29":28,"30":34,"31":27,"32":59,"33":177,"34":234,"35":54,"36":1919,"37":3442,"38":12933,"39":17934,"40":29942,"41":41435,"42":30880,"43":33141,"44":59134,"45":128,"46":587,"47":4336,"48":4093,"49":5269,"50":8437,"51":5949,"52":6229,"53":10919,"54":626,"55":1052,"56":4114,"57":4736,"58":5315,"59":5253,"60":3484,"61":2537,"62":4479,"63":755,"64":1147,"65":5319,"66":7720,"67":5754,"68":3753,"69":1663,"70":754,"71":415,"72":1123,"73":2068,"74":15272,"75":24902,"76":37970,"77":45750,"78":36355,"79":34294,"80":61026,"81":168,"82":401,"83":3104,"84":4051,"85":4962,"86":6190,"87":4186,"88":3888,"89":7482,"90":162,"91":877,"92":3844,"93":4136,"94":4809,"95":6232,"96":3671,"97":2896,"98":4080,"99":149,"100":636,"101":3117,"102":1235,"103":1481,"104":1987,"105":1375,"106":719,"107":491},"Confirmed fatalities":{"0":0,"1":1,"2":1,"3":9,"4":24,"5":54,"6":101,"7":123,"8":194,"9":0,"10":1,"11":7,"12":18,"13":38,"14":130,"15":309,"16":312,"17":208,"18":5,"19":1,"20":13,"21":24,"22":61,"23":121,"24":192,"25":214,"26":191,"27":0,"28":0,"29":0,"30":0,"31":0,"32":0,"33":0,"34":3,"35":4,"36":4,"37":0,"38":12,"39":62,"40":273,"41":1109,"42":3259,"43":8562,"44":18395,"45":0,"46":1,"47":3,"48":10,"49":28,"50":142,"51":484,"52":1596,"53":3639,"54":0,"55":0,"56":1,"57":1,"58":15,"59":42,"60":122,"61":269,"62":919,"63":2,"64":1,"65":4,"66":33,"67":61,"68":144,"69":153,"70":113,"71":66,"72":3,"73":5,"74":24,"75":65,"76":218,"77":663,"78":1825,"79":4896,"80":12886,"81":1,"82":0,"83":8,"84":12,"85":39,"86":129,"87":294,"88":909,"89":2733,"90":0,"91":0,"92":0,"93":5,"94":4,"95":37,"96":121,"97":335,"98":1146,"99":0,"100":0,"101":0,"102":2,"103":3,"104":15,"105":39,"106":78,"107":129}}
