# Supplementary material for: Simpson's Paradox in COVID-19 Case Fatality Rates: A Mediation Analysis of Age-Related Causal Effects
Source: IEEE Trans Artif Intell. 2021 Apr 14;2(1):18–27. doi: 10.1109/TAI.2021.3073088 (PMC8791436; doi:10.1109/TAI.2021.3073088)
Supplement: AGE-STRATIFIED COVID-19 CASE FATALITY RATES (CFRS): DIFFERENT COUNTRIES AND LONGITUDINAL [file tai-3073088-mm.zip › tai-3073088-mm/data_and_code/datasets/Different_countries_latest/Covid-19_age-stratified_dataset_for_different_countries.xlsx]

## Sheet: Sheet1
	Country	Date of reporting	Age group	Confirmed cases	Confirmed fatalities
0	Argentina	28 May2020	0-9	1002	0
1	Argentina	28 May2020	10-19	1080	1
2	Argentina	28 May2020	20-29	2813	1
3	Argentina	28 May2020	30-39	3142	9
4	Argentina	28 May2020	40-49	2508	24
5	Argentina	28 May2020	50-59	1812	54
6	Argentina	28 May2020	60-69	1005	101
7	Argentina	28 May2020	70-79	651	123
8	Argentina	28 May2020	80+	662	194
9	China	17 February2020	0-9	416	0
10	China	17 February2020	10-19	549	1
11	China	17 February2020	20-29	3619	7
12	China	17 February2020	30-39	7600	18
13	China	17 February2020	40-49	8571	38
14	China	17 February2020	50-59	10008	130
15	China	17 February2020	60-69	8583	309
16	China	17 February2020	70-79	3918	312
17	China	17 February2020	80+	1408	208
18	Colombia	28 May2020	0-9	1105	5
19	Colombia	28 May2020	10-19	1950	1
20	Colombia	28 May2020	20-29	5614	13
21	Colombia	28 May2020	30-39	5615	24
22	Colombia	28 May2020	40-49	4033	61
23	Colombia	28 May2020	50-59	3286	121
24	Colombia	28 May2020	60-69	1961	192
25	Colombia	28 May2020	70-79	1117	214
26	Colombia	28 May2020	80+	685	191
27	Diam. Princ.	26 March2020	0-9	1	0
28	Diam. Princ.	26 March2020	10-19	5	0
29	Diam. Princ.	26 March2020	20-29	28	0
30	Diam. Princ.	26 March2020	30-39	34	0
31	Diam. Princ.	26 March2020	40-49	27	0
32	Diam. Princ.	26 March2020	50-59	59	0
33	Diam. Princ.	26 March2020	60-69	177	0
34	Diam. Princ.	26 March2020	70-79	234	3
35	Diam. Princ.	26 March2020	80+	54	4
36	Italy	26 May2020	0-9	1919	4
37	Italy	26 May2020	10-19	3442	0
38	Italy	26 May2020	20-29	12933	12
39	Italy	26 May2020	30-39	17934	62
40	Italy	26 May2020	40-49	29942	273
41	Italy	26 May2020	50-59	41435	1109
42	Italy	26 May2020	60-69	30880	3259
43	Italy	26 May2020	70-79	33141	8562
44	Italy	26 May2020	80+	59134	18395
45	Netherlands	28 May2020	0-9	128	0
46	Netherlands	28 May2020	10-19	587	1
47	Netherlands	28 May2020	20-29	4336	3
48	Netherlands	28 May2020	30-39	4093	10
49	Netherlands	28 May2020	40-49	5269	28
50	Netherlands	28 May2020	50-59	8437	142
51	Netherlands	28 May2020	60-69	5949	484
52	Netherlands	28 May2020	70-79	6229	1596
53	Netherlands	28 May2020	80+	10919	3639
54	Portugal	28 May2020	0-9	626	0
55	Portugal	28 May2020	10-19	1052	0
56	Portugal	28 May2020	20-29	4114	1
57	Portugal	28 May2020	30-39	4736	1
58	Portugal	28 May2020	40-49	5315	15
59	Portugal	28 May2020	50-59	5253	42
60	Portugal	28 May2020	60-69	3484	122
61	Portugal	28 May2020	70-79	2537	269
62	Portugal	28 May2020	80+	4479	919
63	South Africa	28 May2020	0-9	755	2
64	South Africa	28 May2020	10-19	1147	1
65	South Africa	28 May2020	20-29	5319	4
66	South Africa	28 May2020	30-39	7720	33
67	South Africa	28 May2020	40-49	5754	61
68	South Africa	28 May2020	50-59	3753	144
69	South Africa	28 May2020	60-69	1663	153
70	South Africa	28 May2020	70-79	754	113
71	South Africa	28 May2020	80+	415	66
72	Spain	29 May2020	0-9	1123	3
73	Spain	29 May2020	10-19	2068	5
74	Spain	29 May2020	20-29	15272	24
75	Spain	29 May2020	30-39	24902	65
76	Spain	29 May2020	40-49	37970	218
77	Spain	29 May2020	50-59	45750	663
78	Spain	29 May2020	60-69	36355	1825
79	Spain	29 May2020	70-79	34294	4896
80	Spain	29 May2020	80+	61026	12886
81	Sweden	18 May2020	0-9	168	1
82	Sweden	18 May2020	10-19	401	0
83	Sweden	18 May2020	20-29	3104	8
84	Sweden	18 May2020	30-39	4051	12
85	Sweden	18 May2020	40-49	4962	39
86	Sweden	18 May2020	50-59	6190	129
87	Sweden	18 May2020	60-69	4186	294
88	Sweden	18 May2020	70-79	3888	909
89	Sweden	18 May2020	80+	7482	2733
90	Switzerland	26 May2020	0-9	162	0
91	Switzerland	26 May2020	10-19	877	0
92	Switzerland	26 May2020	20-29	3844	0
93	Switzerland	26 May2020	30-39	4136	5
94	Switzerland	26 May2020	40-49	4809	4
95	Switzerland	26 May2020	50-59	6232	37
96	Switzerland	26 May2020	60-69	3671	121
97	Switzerland	26 May2020	70-79	2896	335
98	Switzerland	26 May2020	80+	4080	1146
99	South Korea	25 May2020	0-9	149	0
100	South Korea	25 May2020	10-19	636	0
101	South Korea	25 May2020	20-29	3117	0
102	South Korea	25 May2020	30-39	1235	2
103	South Korea	25 May2020	40-49	1481	3
104	South Korea	25 May2020	50-59	1987	15
105	South Korea	25 May2020	60-69	1375	39
106	South Korea	25 May2020	70-79	719	78
107	South Korea	25 May2020	80+	491	129
