# Supplementary material for: Simpson's Paradox in COVID-19 Case Fatality Rates: A Mediation Analysis of Age-Related Causal Effects
Source: IEEE Trans Artif Intell. 2021 Apr 14;2(1):18–27. doi: 10.1109/TAI.2021.3073088 (PMC8791436; doi:10.1109/TAI.2021.3073088)
Supplement: AGE-STRATIFIED COVID-19 CASE FATALITY RATES (CFRS): DIFFERENT COUNTRIES AND LONGITUDINAL [file tai-3073088-mm.zip › tai-3073088-mm/data_and_code/datasets/Italy_longitudinal/Covid-19_age-stratified_dataset_for_Italy_at_different_points_in_time.json]

{"Country":{"0":"Italy","1":"Italy","2":"Italy","3":"Italy","4":"Italy","5":"Italy","6":"Italy","7":"Italy","8":"Italy","9":"Italy","10":"Italy","11":"Italy","12":"Italy","13":"Italy","14":"Italy","15":"Italy","16":"Italy","17":"Italy","18":"Italy","19":"Italy","20":"Italy","21":"Italy","22":"Italy","23":"Italy","24":"Italy","25":"Italy","26":"Italy","27":"Italy","28":"Italy","29":"Italy","30":"Italy","31":"Italy","32":"Italy","33":"Italy","34":"Italy","35":"Italy","36":"Italy","37":"Italy","38":"Italy","39":"Italy","40":"Italy","41":"Italy","42":"Italy","43":"Italy","44":"Italy","45":"Italy","46":"Italy","47":"Italy","48":"Italy","49":"Italy","50":"Italy","51":"Italy","52":"Italy","53":"Italy","54":"Italy","55":"Italy","56":"Italy","57":"Italy","58":"Italy","59":"Italy","60":"Italy","61":"Italy","62":"Italy","63":"Italy","64":"Italy","65":"Italy","66":"Italy","67":"Italy","68":"Italy","69":"Italy","70":"Italy","71":"Italy","72":"Italy","73":"Italy","74":"Italy","75":"Italy","76":"Italy","77":"Italy","78":"Italy","79":"Italy","80":"Italy","81":"Italy","82":"Italy","83":"Italy","84":"Italy","85":"Italy","86":"Italy","87":"Italy","88":"Italy","89":"Italy","90":"Italy","91":"Italy","92":"Italy","93":"Italy","94":"Italy","95":"Italy","96":"Italy","97":"Italy","98":"Italy","99":"Italy","100":"Italy","101":"Italy","102":"Italy","103":"Italy","104":"Italy","105":"Italy","106":"Italy","107":"Italy","108":"Italy","109":"Italy","110":"Italy","111":"Italy","112":"Italy","113":"Italy","114":"Italy","115":"Italy","116":"Italy"},"Date of reporting":{"0":"9 March2020","1":"9 March2020","2":"9 March2020","3":"9 March2020","4":"9 March2020","5":"9 March2020","6":"9 March2020","7":"9 March2020","8":"9 March2020","9":"12 March2020","10":"12 March2020","11":"12 March2020","12":"12 March2020","13":"12 March2020","14":"12 March2020","15":"12 March2020","16":"12 March2020","17":"12 March2020","18":"19 March2020","19":"19 March2020","20":"19 March2020","21":"19 March2020","22":"19 March2020","23":"19 March2020","24":"19 March2020","25":"19 March2020","26":"19 March2020","27":"26 March2020","28":"26 March2020","29":"26 March2020","30":"26 March2020","31":"26 March2020","32":"26 March2020","33":"26 March2020","34":"26 March2020","35":"26 March2020","36":"2 April2020","37":"2 April2020","38":"2 April2020","39":"2 April2020","40":"2 April2020","41":"2 April2020","42":"2 April2020","43":"2 April2020","44":"2 April2020","45":"9 April2020","46":"9 April2020","47":"9 April2020","48":"9 April2020","49":"9 April2020","50":"9 April2020","51":"9 April2020","52":"9 April2020","53":"9 April2020","54":"16 April2020","55":"16 April2020","56":"16 April2020","57":"16 April2020","58":"16 April2020","59":"16 April2020","60":"16 April2020","61":"16 April2020","62":"16 April2020","63":"23 April2020","64":"23 April2020","65":"23 April2020","66":"23 April2020","67":"23 April2020","68":"23 April2020","69":"23 April2020","70":"23 April2020","71":"23 April2020","72":"28 April2020","73":"28 April2020","74":"28 April2020","75":"28 April2020","76":"28 April2020","77":"28 April2020","78":"28 April2020","79":"28 April2020","80":"28 April2020","81":"7 May2020","82":"7 May2020","83":"7 May2020","84":"7 May2020","85":"7 May2020","86":"7 May2020","87":"7 May2020","88":"7 May2020","89":"7 May2020","90":"14 May2020","91":"14 May2020","92":"14 May2020","93":"14 May2020","94":"14 May2020","95":"14 May2020","96":"14 May2020","97":"14 May2020","98":"14 May2020","99":"20 May2020","100":"20 May2020","101":"20 May2020","102":"20 May2020","103":"20 May2020","104":"20 May2020","105":"20 May2020","106":"20 May2020","107":"20 May2020","108":"26 May2020","109":"26 May2020","110":"26 May2020","111":"26 May2020","112":"26 May2020","113":"26 May2020","114":"26 May2020","115":"26 May2020","116":"26 May2020"},"Age group":{"0":"0-9","1":"10-19","2":"20-29","3":"30-39","4":"40-49","5":"50-59","6":"60-69","7":"70-79","8":"80+","9":"0-9","10":"10-19","11":"20-29","12":"30-39","13":"40-49","14":"50-59","15":"60-69","16":"70-79","17":"80+","18":"0-9","19":"10-19","20":"20-29","21":"30-39","22":"40-49","23":"50-59","24":"60-69","25":"70-79","26":"80+","27":"0-9","28":"10-19","29":"20-29","30":"30-39","31":"40-49","32":"50-59","33":"60-69","34":"70-79","35":"80+","36":"0-9","37":"10-19","38":"20-29","39":"30-39","40":"40-49","41":"50-59","42":"60-69","43":"70-79","44":"80+","45":"0-9","46":"10-19","47":"20-29","48":"30-39","49":"40-49","50":"50-59","51":"60-69","52":"70-79","53":"80+","54":"0-9","55":"10-19","56":"20-29","57":"30-39","58":"40-49","59":"50-59","60":"60-69","61":"70-79","62":"80+","63":"0-9","64":"10-19","65":"20-29","66":"30-39","67":"40-49","68":"50-59","69":"60-69","70":"70-79","71":"80+","72":"0-9","73":"10-19","74":"20-29","75":"30-39","76":"40-49","77":"50-59","78":"60-69","79":"70-79","80":"80+","81":"0-9","82":"10-19","83":"20-29","84":"30-39","85":"40-49","86":"50-59","87":"60-69","88":"70-79","89":"80+","90":"0-9","91":"10-19","92":"20-29","93":"30-39","94":"40-49","95":"50-59","96":"60-69","97":"70-79","98":"80+","99":"0-9","100":"10-19","101":"20-29","102":"30-39","103":"40-49","104":"50-59","105":"60-69","106":"70-79","107":"80+","108":"0-9","109":"10-19","110":"20-29","111":"30-39","112":"40-49","113":"50-59","114":"60-69","115":"70-79","116":"80+"},"Confirmed cases":{"0":43,"1":85,"2":296,"3":470,"4":891,"5":1453,"6":1471,"7":1785,"8":1532,"9":63,"10":118,"11":511,"12":819,"13":1523,"14":2480,"15":2421,"16":2849,"17":2533,"18":205,"19":270,"20":1374,"21":2525,"22":4396,"23":6834,"24":6337,"25":7121,"26":6467,"27":428,"28":512,"29":2778,"30":5033,"31":9295,"32":14508,"33":13243,"34":14198,"35":13539,"36":693,"37":931,"38":4530,"39":7466,"40":13701,"41":20975,"42":18089,"43":19238,"44":20608,"45":938,"46":1432,"47":6360,"48":9956,"49":17745,"50":26391,"51":21734,"52":22934,"53":28478,"54":1123,"55":1804,"56":7737,"57":11686,"58":20519,"59":29858,"60":24040,"61":25717,"62":36519,"63":1304,"64":2146,"65":8963,"66":13137,"67":22767,"68":32524,"69":25707,"70":27615,"71":42862,"72":1478,"73":2511,"74":10377,"75":14907,"76":25644,"77":35986,"78":27880,"79":30158,"80":50448,"81":1642,"82":2908,"83":11457,"84":16189,"85":27553,"86":38399,"87":29252,"88":31627,"89":55020,"90":1774,"91":3148,"92":12115,"93":16981,"94":28627,"95":39822,"96":30010,"97":32353,"98":57192,"99":1851,"100":3312,"101":12599,"102":17528,"103":29390,"104":40803,"105":30466,"106":32824,"107":58380,"108":1919,"109":3442,"110":12933,"111":17934,"112":29942,"113":41435,"114":30880,"115":33141,"116":59134},"Confirmed fatalities":{"0":0,"1":0,"2":0,"3":0,"4":1,"5":3,"6":37,"7":114,"8":202,"9":0,"10":0,"11":0,"12":1,"13":1,"14":14,"15":65,"16":274,"17":430,"18":0,"19":0,"20":0,"21":9,"22":25,"23":83,"24":312,"25":1090,"26":1528,"27":0,"28":0,"29":0,"30":17,"31":67,"32":243,"33":761,"34":2403,"35":3310,"36":0,"37":0,"38":6,"39":29,"40":110,"41":479,"42":1448,"43":4196,"44":6280,"45":1,"46":0,"47":7,"48":36,"49":153,"50":638,"51":1957,"52":5366,"53":8495,"54":1,"55":0,"56":7,"57":40,"58":178,"59":756,"60":2284,"61":6203,"62":10525,"63":2,"64":0,"65":7,"66":48,"67":203,"68":861,"69":2576,"70":6882,"71":12609,"72":2,"73":0,"74":8,"75":49,"76":224,"77":918,"78":2727,"79":7291,"80":13996,"81":3,"82":0,"83":9,"84":54,"85":246,"86":993,"87":2976,"88":7849,"89":15825,"90":3,"91":0,"92":12,"93":59,"94":258,"95":1063,"96":3127,"97":8221,"98":16948,"99":4,"100":0,"101":14,"102":61,"103":268,"104":1101,"105":3219,"106":8447,"107":17903,"108":4,"109":0,"110":12,"111":62,"112":273,"113":1109,"114":3259,"115":8562,"116":18395}}
