# Supplementary material for: Simpson's Paradox in COVID-19 Case Fatality Rates: A Mediation Analysis of Age-Related Causal Effects
Source: IEEE Trans Artif Intell. 2021 Apr 14;2(1):18–27. doi: 10.1109/TAI.2021.3073088 (PMC8791436; doi:10.1109/TAI.2021.3073088)
Supplement: AGE-STRATIFIED COVID-19 CASE FATALITY RATES (CFRS): DIFFERENT COUNTRIES AND LONGITUDINAL [file tai-3073088-mm.zip › tai-3073088-mm/data_and_code/datasets/Italy_longitudinal/Covid-19_age-stratified_dataset_for_Italy_at_different_points_in_time.xlsx]

## Sheet: Sheet1
	Country	Date of reporting	Age group	Confirmed cases	Confirmed fatalities
0	Italy	9 March2020	0-9	43	0
1	Italy	9 March2020	10-19	85	0
2	Italy	9 March2020	20-29	296	0
3	Italy	9 March2020	30-39	470	0
4	Italy	9 March2020	40-49	891	1
5	Italy	9 March2020	50-59	1453	3
6	Italy	9 March2020	60-69	1471	37
7	Italy	9 March2020	70-79	1785	114
8	Italy	9 March2020	80+	1532	202
9	Italy	12 March2020	0-9	63	0
10	Italy	12 March2020	10-19	118	0
11	Italy	12 March2020	20-29	511	0
12	Italy	12 March2020	30-39	819	1
13	Italy	12 March2020	40-49	1523	1
14	Italy	12 March2020	50-59	2480	14
15	Italy	12 March2020	60-69	2421	65
16	Italy	12 March2020	70-79	2849	274
17	Italy	12 March2020	80+	2533	430
18	Italy	19 March2020	0-9	205	0
19	Italy	19 March2020	10-19	270	0
20	Italy	19 March2020	20-29	1374	0
21	Italy	19 March2020	30-39	2525	9
22	Italy	19 March2020	40-49	4396	25
23	Italy	19 March2020	50-59	6834	83
24	Italy	19 March2020	60-69	6337	312
25	Italy	19 March2020	70-79	7121	1090
26	Italy	19 March2020	80+	6467	1528
27	Italy	26 March2020	0-9	428	0
28	Italy	26 March2020	10-19	512	0
29	Italy	26 March2020	20-29	2778	0
30	Italy	26 March2020	30-39	5033	17
31	Italy	26 March2020	40-49	9295	67
32	Italy	26 March2020	50-59	14508	243
33	Italy	26 March2020	60-69	13243	761
34	Italy	26 March2020	70-79	14198	2403
35	Italy	26 March2020	80+	13539	3310
36	Italy	2 April2020	0-9	693	0
37	Italy	2 April2020	10-19	931	0
38	Italy	2 April2020	20-29	4530	6
39	Italy	2 April2020	30-39	7466	29
40	Italy	2 April2020	40-49	13701	110
41	Italy	2 April2020	50-59	20975	479
42	Italy	2 April2020	60-69	18089	1448
43	Italy	2 April2020	70-79	19238	4196
44	Italy	2 April2020	80+	20608	6280
45	Italy	9 April2020	0-9	938	1
46	Italy	9 April2020	10-19	1432	0
47	Italy	9 April2020	20-29	6360	7
48	Italy	9 April2020	30-39	9956	36
49	Italy	9 April2020	40-49	17745	153
50	Italy	9 April2020	50-59	26391	638
51	Italy	9 April2020	60-69	21734	1957
52	Italy	9 April2020	70-79	22934	5366
53	Italy	9 April2020	80+	28478	8495
54	Italy	16 April2020	0-9	1123	1
55	Italy	16 April2020	10-19	1804	0
56	Italy	16 April2020	20-29	7737	7
57	Italy	16 April2020	30-39	11686	40
58	Italy	16 April2020	40-49	20519	178
59	Italy	16 April2020	50-59	29858	756
60	Italy	16 April2020	60-69	24040	2284
61	Italy	16 April2020	70-79	25717	6203
62	Italy	16 April2020	80+	36519	10525
63	Italy	23 April2020	0-9	1304	2
64	Italy	23 April2020	10-19	2146	0
65	Italy	23 April2020	20-29	8963	7
66	Italy	23 April2020	30-39	13137	48
67	Italy	23 April2020	40-49	22767	203
68	Italy	23 April2020	50-59	32524	861
69	Italy	23 April2020	60-69	25707	2576
70	Italy	23 April2020	70-79	27615	6882
71	Italy	23 April2020	80+	42862	12609
72	Italy	28 April2020	0-9	1478	2
73	Italy	28 April2020	10-19	2511	0
74	Italy	28 April2020	20-29	10377	8
75	Italy	28 April2020	30-39	14907	49
76	Italy	28 April2020	40-49	25644	224
77	Italy	28 April2020	50-59	35986	918
78	Italy	28 April2020	60-69	27880	2727
79	Italy	28 April2020	70-79	30158	7291
80	Italy	28 April2020	80+	50448	13996
81	Italy	7 May2020	0-9	1642	3
82	Italy	7 May2020	10-19	2908	0
83	Italy	7 May2020	20-29	11457	9
84	Italy	7 May2020	30-39	16189	54
85	Italy	7 May2020	40-49	27553	246
86	Italy	7 May2020	50-59	38399	993
87	Italy	7 May2020	60-69	29252	2976
88	Italy	7 May2020	70-79	31627	7849
89	Italy	7 May2020	80+	55020	15825
90	Italy	14 May2020	0-9	1774	3
91	Italy	14 May2020	10-19	3148	0
92	Italy	14 May2020	20-29	12115	12
93	Italy	14 May2020	30-39	16981	59
94	Italy	14 May2020	40-49	28627	258
95	Italy	14 May2020	50-59	39822	1063
96	Italy	14 May2020	60-69	30010	3127
97	Italy	14 May2020	70-79	32353	8221
98	Italy	14 May2020	80+	57192	16948
99	Italy	20 May2020	0-9	1851	4
100	Italy	20 May2020	10-19	3312	0
101	Italy	20 May2020	20-29	12599	14
102	Italy	20 May2020	30-39	17528	61
103	Italy	20 May2020	40-49	29390	268
104	Italy	20 May2020	50-59	40803	1101
105	Italy	20 May2020	60-69	30466	3219
106	Italy	20 May2020	70-79	32824	8447
107	Italy	20 May2020	80+	58380	17903
108	Italy	26 May2020	0-9	1919	4
109	Italy	26 May2020	10-19	3442	0
110	Italy	26 May2020	20-29	12933	12
111	Italy	26 May2020	30-39	17934	62
112	Italy	26 May2020	40-49	29942	273
113	Italy	26 May2020	50-59	41435	1109
114	Italy	26 May2020	60-69	30880	3259
115	Italy	26 May2020	70-79	33141	8562
116	Italy	26 May2020	80+	59134	18395
