# Supplementary material for: Simpson's Paradox in COVID-19 Case Fatality Rates: A Mediation Analysis of Age-Related Causal Effects
Source: IEEE Trans Artif Intell. 2021 Apr 14;2(1):18–27. doi: 10.1109/TAI.2021.3073088 (PMC8791436; doi:10.1109/TAI.2021.3073088)
Supplement: AGE-STRATIFIED COVID-19 CASE FATALITY RATES (CFRS): DIFFERENT COUNTRIES AND LONGITUDINAL [file tai-3073088-mm.zip › tai-3073088-mm/data_and_code/datasets/Spain_longitudinal/Covid-19_age-stratified_dataset_for_Spain_at_different_points_in_time.json]

{"Country":{"0":"Spain","1":"Spain","2":"Spain","3":"Spain","4":"Spain","5":"Spain","6":"Spain","7":"Spain","8":"Spain","9":"Spain","10":"Spain","11":"Spain","12":"Spain","13":"Spain","14":"Spain","15":"Spain","16":"Spain","17":"Spain","18":"Spain","19":"Spain","20":"Spain","21":"Spain","22":"Spain","23":"Spain","24":"Spain","25":"Spain","26":"Spain","27":"Spain","28":"Spain","29":"Spain","30":"Spain","31":"Spain","32":"Spain","33":"Spain","34":"Spain","35":"Spain","36":"Spain","37":"Spain","38":"Spain","39":"Spain","40":"Spain","41":"Spain","42":"Spain","43":"Spain","44":"Spain","45":"Spain","46":"Spain","47":"Spain","48":"Spain","49":"Spain","50":"Spain","51":"Spain","52":"Spain","53":"Spain","54":"Spain","55":"Spain","56":"Spain","57":"Spain","58":"Spain","59":"Spain","60":"Spain","61":"Spain","62":"Spain","63":"Spain","64":"Spain","65":"Spain","66":"Spain","67":"Spain","68":"Spain","69":"Spain","70":"Spain","71":"Spain","72":"Spain","73":"Spain","74":"Spain","75":"Spain","76":"Spain","77":"Spain","78":"Spain","79":"Spain","80":"Spain","81":"Spain","82":"Spain","83":"Spain","84":"Spain","85":"Spain","86":"Spain","87":"Spain","88":"Spain","89":"Spain","90":"Spain","91":"Spain","92":"Spain","93":"Spain","94":"Spain","95":"Spain","96":"Spain","97":"Spain","98":"Spain"},"Date of reporting":{"0":"22 March2020","1":"22 March2020","2":"22 March2020","3":"22 March2020","4":"22 March2020","5":"22 March2020","6":"22 March2020","7":"22 March2020","8":"22 March2020","9":"26 March2020","10":"26 March2020","11":"26 March2020","12":"26 March2020","13":"26 March2020","14":"26 March2020","15":"26 March2020","16":"26 March2020","17":"26 March2020","18":"30 March2020","19":"30 March2020","20":"30 March2020","21":"30 March2020","22":"30 March2020","23":"30 March2020","24":"30 March2020","25":"30 March2020","26":"30 March2020","27":"2 April2020","28":"2 April2020","29":"2 April2020","30":"2 April2020","31":"2 April2020","32":"2 April2020","33":"2 April2020","34":"2 April2020","35":"2 April2020","36":"9 April2020","37":"9 April2020","38":"9 April2020","39":"9 April2020","40":"9 April2020","41":"9 April2020","42":"9 April2020","43":"9 April2020","44":"9 April2020","45":"16 April2020","46":"16 April2020","47":"16 April2020","48":"16 April2020","49":"16 April2020","50":"16 April2020","51":"16 April2020","52":"16 April2020","53":"16 April2020","54":"23 April2020","55":"23 April2020","56":"23 April2020","57":"23 April2020","58":"23 April2020","59":"23 April2020","60":"23 April2020","61":"23 April2020","62":"23 April2020","63":"28 April2020","64":"28 April2020","65":"28 April2020","66":"28 April2020","67":"28 April2020","68":"28 April2020","69":"28 April2020","70":"28 April2020","71":"28 April2020","72":"7 May2020","73":"7 May2020","74":"7 May2020","75":"7 May2020","76":"7 May2020","77":"7 May2020","78":"7 May2020","79":"7 May2020","80":"7 May2020","81":"14 May2020","82":"14 May2020","83":"14 May2020","84":"14 May2020","85":"14 May2020","86":"14 May2020","87":"14 May2020","88":"14 May2020","89":"14 May2020","90":"29 May2020","91":"29 May2020","92":"29 May2020","93":"29 May2020","94":"29 May2020","95":"29 May2020","96":"29 May2020","97":"29 May2020","98":"29 May2020"},"Age group":{"0":"0-9","1":"10-19","2":"20-29","3":"30-39","4":"40-49","5":"50-59","6":"60-69","7":"70-79","8":"80+","9":"0-9","10":"10-19","11":"20-29","12":"30-39","13":"40-49","14":"50-59","15":"60-69","16":"70-79","17":"80+","18":"0-9","19":"10-19","20":"20-29","21":"30-39","22":"40-49","23":"50-59","24":"60-69","25":"70-79","26":"80+","27":"0-9","28":"10-19","29":"20-29","30":"30-39","31":"40-49","32":"50-59","33":"60-69","34":"70-79","35":"80+","36":"0-9","37":"10-19","38":"20-29","39":"30-39","40":"40-49","41":"50-59","42":"60-69","43":"70-79","44":"80+","45":"0-9","46":"10-19","47":"20-29","48":"30-39","49":"40-49","50":"50-59","51":"60-69","52":"70-79","53":"80+","54":"0-9","55":"10-19","56":"20-29","57":"30-39","58":"40-49","59":"50-59","60":"60-69","61":"70-79","62":"80+","63":"0-9","64":"10-19","65":"20-29","66":"30-39","67":"40-49","68":"50-59","69":"60-69","70":"70-79","71":"80+","72":"0-9","73":"10-19","74":"20-29","75":"30-39","76":"40-49","77":"50-59","78":"60-69","79":"70-79","80":"80+","81":"0-9","82":"10-19","83":"20-29","84":"30-39","85":"40-49","86":"50-59","87":"60-69","88":"70-79","89":"80+","90":"0-9","91":"10-19","92":"20-29","93":"30-39","94":"40-49","95":"50-59","96":"60-69","97":"70-79","98":"80+"},"Confirmed cases":{"0":129,"1":221,"2":1285,"3":2208,"4":2919,"5":3129,"6":2916,"7":3132,"8":3020,"9":175,"10":302,"11":1932,"12":3454,"13":5045,"14":5749,"15":5397,"16":5377,"17":5385,"18":212,"19":368,"20":2883,"21":5351,"22":7965,"23":9390,"24":8744,"25":8625,"26":8088,"27":250,"28":434,"29":3590,"30":6853,"31":10551,"32":12722,"33":11657,"34":11368,"35":11752,"36":285,"37":588,"38":5381,"39":10341,"40":16088,"41":19836,"42":17713,"43":16957,"44":19258,"45":423,"46":734,"47":6763,"48":12466,"49":19536,"50":24471,"51":21249,"52":20287,"53":27153,"54":502,"55":869,"56":7962,"57":14304,"58":22430,"59":27795,"60":23595,"61":22470,"62":32760,"63":660,"64":1206,"65":11138,"66":18924,"67":29629,"68":36423,"69":30361,"70":29550,"71":46975,"72":765,"73":1398,"74":12321,"75":20759,"76":32239,"77":39418,"78":32226,"79":30861,"80":50457,"81":871,"82":1619,"83":13439,"84":22643,"85":35175,"86":42874,"87":34380,"88":32395,"89":55699,"90":1123,"91":2068,"92":15272,"93":24902,"94":37970,"95":45750,"96":36355,"97":34294,"98":61026},"Confirmed fatalities":{"0":0,"1":1,"2":4,"3":3,"4":9,"5":20,"6":63,"7":164,"8":541,"9":0,"10":1,"11":4,"12":7,"13":19,"14":35,"15":114,"16":303,"17":843,"18":0,"19":1,"20":6,"21":10,"22":36,"23":78,"24":232,"25":759,"26":1662,"27":0,"28":1,"29":6,"30":18,"31":49,"32":131,"33":373,"34":1176,"35":2607,"36":1,"37":1,"38":11,"39":24,"40":61,"41":197,"42":597,"43":1773,"44":4064,"45":1,"46":2,"47":19,"48":37,"49":116,"50":312,"51":958,"52":2868,"53":6480,"54":2,"55":3,"56":25,"57":50,"58":138,"59":400,"60":1149,"61":3374,"62":7937,"63":2,"64":4,"65":22,"66":55,"67":172,"68":497,"69":1387,"70":4012,"71":9702,"72":2,"73":5,"74":21,"75":57,"76":185,"77":569,"78":1541,"79":4320,"80":10760,"81":2,"82":5,"83":23,"84":62,"85":201,"86":610,"87":1693,"88":4628,"89":11931,"90":3,"91":5,"92":24,"93":65,"94":218,"95":663,"96":1825,"97":4896,"98":12886}}
