# Supplementary material for: Simpson's Paradox in COVID-19 Case Fatality Rates: A Mediation Analysis of Age-Related Causal Effects
Source: IEEE Trans Artif Intell. 2021 Apr 14;2(1):18–27. doi: 10.1109/TAI.2021.3073088 (PMC8791436; doi:10.1109/TAI.2021.3073088)
Supplement: AGE-STRATIFIED COVID-19 CASE FATALITY RATES (CFRS): DIFFERENT COUNTRIES AND LONGITUDINAL [file tai-3073088-mm.zip › tai-3073088-mm/data_and_code/datasets/Spain_longitudinal/Covid-19_age-stratified_dataset_for_Spain_at_different_points_in_time.xlsx]

## Sheet: Sheet1
	Country	Date of reporting	Age group	Confirmed cases	Confirmed fatalities
0	Spain	22 March2020	0-9	129	0
1	Spain	22 March2020	10-19	221	1
2	Spain	22 March2020	20-29	1285	4
3	Spain	22 March2020	30-39	2208	3
4	Spain	22 March2020	40-49	2919	9
5	Spain	22 March2020	50-59	3129	20
6	Spain	22 March2020	60-69	2916	63
7	Spain	22 March2020	70-79	3132	164
8	Spain	22 March2020	80+	3020	541
9	Spain	26 March2020	0-9	175	0
10	Spain	26 March2020	10-19	302	1
11	Spain	26 March2020	20-29	1932	4
12	Spain	26 March2020	30-39	3454	7
13	Spain	26 March2020	40-49	5045	19
14	Spain	26 March2020	50-59	5749	35
15	Spain	26 March2020	60-69	5397	114
16	Spain	26 March2020	70-79	5377	303
17	Spain	26 March2020	80+	5385	843
18	Spain	30 March2020	0-9	212	0
19	Spain	30 March2020	10-19	368	1
20	Spain	30 March2020	20-29	2883	6
21	Spain	30 March2020	30-39	5351	10
22	Spain	30 March2020	40-49	7965	36
23	Spain	30 March2020	50-59	9390	78
24	Spain	30 March2020	60-69	8744	232
25	Spain	30 March2020	70-79	8625	759
26	Spain	30 March2020	80+	8088	1662
27	Spain	2 April2020	0-9	250	0
28	Spain	2 April2020	10-19	434	1
29	Spain	2 April2020	20-29	3590	6
30	Spain	2 April2020	30-39	6853	18
31	Spain	2 April2020	40-49	10551	49
32	Spain	2 April2020	50-59	12722	131
33	Spain	2 April2020	60-69	11657	373
34	Spain	2 April2020	70-79	11368	1176
35	Spain	2 April2020	80+	11752	2607
36	Spain	9 April2020	0-9	285	1
37	Spain	9 April2020	10-19	588	1
38	Spain	9 April2020	20-29	5381	11
39	Spain	9 April2020	30-39	10341	24
40	Spain	9 April2020	40-49	16088	61
41	Spain	9 April2020	50-59	19836	197
42	Spain	9 April2020	60-69	17713	597
43	Spain	9 April2020	70-79	16957	1773
44	Spain	9 April2020	80+	19258	4064
45	Spain	16 April2020	0-9	423	1
46	Spain	16 April2020	10-19	734	2
47	Spain	16 April2020	20-29	6763	19
48	Spain	16 April2020	30-39	12466	37
49	Spain	16 April2020	40-49	19536	116
50	Spain	16 April2020	50-59	24471	312
51	Spain	16 April2020	60-69	21249	958
52	Spain	16 April2020	70-79	20287	2868
53	Spain	16 April2020	80+	27153	6480
54	Spain	23 April2020	0-9	502	2
55	Spain	23 April2020	10-19	869	3
56	Spain	23 April2020	20-29	7962	25
57	Spain	23 April2020	30-39	14304	50
58	Spain	23 April2020	40-49	22430	138
59	Spain	23 April2020	50-59	27795	400
60	Spain	23 April2020	60-69	23595	1149
61	Spain	23 April2020	70-79	22470	3374
62	Spain	23 April2020	80+	32760	7937
63	Spain	28 April2020	0-9	660	2
64	Spain	28 April2020	10-19	1206	4
65	Spain	28 April2020	20-29	11138	22
66	Spain	28 April2020	30-39	18924	55
67	Spain	28 April2020	40-49	29629	172
68	Spain	28 April2020	50-59	36423	497
69	Spain	28 April2020	60-69	30361	1387
70	Spain	28 April2020	70-79	29550	4012
71	Spain	28 April2020	80+	46975	9702
72	Spain	7 May2020	0-9	765	2
73	Spain	7 May2020	10-19	1398	5
74	Spain	7 May2020	20-29	12321	21
75	Spain	7 May2020	30-39	20759	57
76	Spain	7 May2020	40-49	32239	185
77	Spain	7 May2020	50-59	39418	569
78	Spain	7 May2020	60-69	32226	1541
79	Spain	7 May2020	70-79	30861	4320
80	Spain	7 May2020	80+	50457	10760
81	Spain	14 May2020	0-9	871	2
82	Spain	14 May2020	10-19	1619	5
83	Spain	14 May2020	20-29	13439	23
84	Spain	14 May2020	30-39	22643	62
85	Spain	14 May2020	40-49	35175	201
86	Spain	14 May2020	50-59	42874	610
87	Spain	14 May2020	60-69	34380	1693
88	Spain	14 May2020	70-79	32395	4628
89	Spain	14 May2020	80+	55699	11931
90	Spain	29 May2020	0-9	1123	3
91	Spain	29 May2020	10-19	2068	5
92	Spain	29 May2020	20-29	15272	24
93	Spain	29 May2020	30-39	24902	65
94	Spain	29 May2020	40-49	37970	218
95	Spain	29 May2020	50-59	45750	663
96	Spain	29 May2020	60-69	36355	1825
97	Spain	29 May2020	70-79	34294	4896
98	Spain	29 May2020	80+	61026	12886
